# Supplementary material for: ERp29 as a regulator of Insulin biosynthesis
Source: PLoS One. 2020 May 20;15(5):e0233502. doi: 10.1371/journal.pone.0233502 (PMC7239452; doi:10.1371/journal.pone.0233502)
Supplement: S1 File — Excel sheet with numerical data from densitometry and ELISA broken down by figure. (XLSX) [file pone.0233502.s005.xlsx]

## Sheet: Figure 1 
Figure 1C
ELISA lysate proinsulin readings: IP Sec24D vs. control
Anti-V5	No Ab	Anti-Sec24D
32.3654	-1.26506	1463.22
5.82692	-8.61446	1635.95
	-8.49398	1723.55
35.1205	-7.04819	2168.18
34.759	-13.1928	2525.21
25.1205	-9.45783	2430.17
21.506	-17.4096	2273.14
16.6867	23.1928	2022.73
21.3855	-7.77108	2711.16
21.6265	-2.22892	2034.3
15.9639	-3.19277	2369.01
12.7108	-5.24096	2325.21
9.45783
6.44578
15.4819

## Sheet: Figure 2
Figure 2B			Figure 2C			Figure 2-BiP
SEC24D blot densitometry			Proinsulin blot Densitometry			BiP/Grp78 densitometry
Control	siSec24D		Control	siSec24D		Control	siSec24D
1	0.765757		1	0.815438		1	1.06427
1	0.199326		1	0.13964		1	1.0415
1	0.649607		1	0.53942		1	1.02854
1	0.687368		1	0.213561		1	0.930131
1	0.425027		1	0.297674		1	1.1359
*NT control densitometry were normalized to 1, Densitiometry for siSec24D samples are expressed relative to NT

## Sheet: Figure 3
Figure 3C
ELISA lysate proinsulin Readings IP ERp29 and (pro)insulin vs control
Anti-C-Peptide (Novus)	Anti-ERp29	Anti-V5	Anti-(Pro)insulin (Sigma)	Anti-(Pro)insulin (CST)	No AB
233.135	162.75	32.3654	373.193	2688.84	0
257.365	265.442	5.82692	371.024	2661.57	0
147.892	75.4819	35.1205	372.349	2526.03	0
141.988	111.386	34.759	347.53	2129.34	0
97.2892	85.241	25.1205	328.855	933.471	0
223.313	216.687	21.506	374.398	526.033	0
258.855	200.663	16.6867	368.735	454.132	0
196.807	158.976	21.3855	323.313	242.562	0
240.542	173.675	21.6265	378.494	254.132	0
175.12	164.157	15.9639	358.253	1921.07	0
184.036	235.12	12.7108	335.964	1677.27	0
215.723	175.361	9.45783	293.554		0
218.494	290.542	6.44578
193.193	139.337	15.4819
Values reading negative were set to 0

## Sheet: Figure 4
Figure 4B			Figure 4C			Figure 4D			Figure 4E
ERp29 blot densitometry			Proinsulin blot densitometry			ELISA lysate proinsulin readings siERp29			ELISA lysate insulin readings siERp29
siNT Control	siERp29		siNT Control	siERp29		siNT Control	ERp29 siRNA		siNT Control	ERp29 siRNA
1	0.396904		1	0.501569		5.50275	0.530303		0.750735	0.594944
1	0.262578		1	0.508915		5.87925	0.672635		0.756614	0.610621
1	0.20946		1	0.157663		5.36042	0.65427		0.858515	0.767392
1	0.310347		1	0.520888		5.39715	0.493572		0.753674	0.753674
						5.65427	0.833333		0.634137	0.749755
						5.30992	0.626722		0.658632	0.61846
Figure 4-BiP						6.26492	0.580808		0.706643	1.27298
BiP/Grp78 densitometry						6.28329	1.07668		0.655693	1.11817
siNT Control	siERp29					6.20523	1.24196		0.6165	1.04762
1	1.12223					3.18871	0.502755		0.703704	0.539095
1	0.938687					3.35859	1.36134		0.802665	0.588085
1	1.0751					3.44123	1.77916		0.887909	0.558691
1	1.05673					5.02066			0.56261	0.480306
						5.04821			0.492063	0.514599
*NT control densitometry were normalized to 1, Densitiometry for siERp29 samples are expressed relative to NT

## Sheet: Figure 5
Figure 5B			Figure 5C			Figure 5D			Figure 5E
ERp29 blot densitometry			Proinsulin blot densitometry			ELISA lysate proinsulin readings WT ERp29 transfected			ELISA lysate insulin readings WT ERp29 transfected
PSK Control	WT ERp29 pcDNA		PSK Control	WT ERp29 pcDNA		PSK Control	WT ERp29 pcDNA		PSK Control	WT ERp29 pcDNA
1	1.59933		1	2.02782		99.0496	294.256		13.5132	14.0776
1	2.0711		1	1.96285		105.826	284.835		13.619	13.6543
1	1.20498		1	1.41686		96.4876	277.066		15.4533	15.9471
1	1.81418		1	2.98837		97.1488	306.074		13.5661	14.2892
1	2.55456		1	1.8674		101.777	295.992		11.4145	19.5979
						95.5785	326.074		11.8554	16.7055
Figure 5 BiP						112.769	144.835		12.7196	20.0388
BiP/Grp78 densitometry						113.099	144.504		11.8025	23.2663
PSK Control	WT ERp29 pcDNA					111.694	128.306		11.097	16.2293
1	1.04168					57.3967			12.6667	16.776
1	0.97682					60.4545			14.448	14.3951
1	1.0205					61.9421			15.9824	16.6173
1	0.871693					90.3719			10.127	11.7496
1	0.916668					90.8678			8.85714	11.9965
*PSK control densitometry were normalized to 1, Densitiometry for WT ERp29 pcDNA4 transfected samples are expressed relative to PSK

## Sheet: Figure 6
Figure 6B			Figure 6C			Figure 6D			Figure 6E
ERp29 blot densitometry			Proinsulin blot densitometry			ELISA lysate proinsulin readings ERp29 CS transfected			ELISA lysate insulin readings ERp29 CS transfected
PSK Control	ERp29 CS pcDNA		PSK Control	ERp29 CS pcDNA		PSK Control	ERp29 CS pcDNA		PSK Control	ERp29 CS pcDNA
1	1.33592		1	1.35874		1.5809	8.44637		0.609983	0.107633
1	1.63017		1	1.38569		2.61107	5.99155		0.444336	0.533376
1	1.27436		1	1.2209		3.59419	8.09292		0.647491	0.106606
1	1.20456		1	1.31966		3.6956	7.57672		0.695254	0.128534
						1.21344	4.83531		0.394128	0.432718
						3.06426	7.69019		0.721309	0.773322
Figure 6-BiP						4.94955	7.39314		0.211242	0.16594
BiP/Grp78 densitometry						2.49003	5.04235		0.15755	0.399161
PSK Control	ERp29 CS pcDNA					5.70076	9.47023		0.741443	0.597148
1	1.07111					1.21994	5.6773		0.380705	0.303523
1	1.09778					2.78907			0.716275	0.236409
1	0.936214					4.09091			0.501582	0.36929
1	1.03961					1.20039			0.138424	0.663776
1	0.992897								0.977402	0.117167
									0.09416	0.313705
									0.102781	0.491635
									0.017265	0.787116
									0.152509
									0.028812
*PSK control densitometry were normalized to 1, Densitiometry for CS ERp29 pcDNA4 transfected samples are expressed relative to PSK

## Sheet: Figure S1
Figure S1 A.						Figure S1 B.				Figure S1 C				Figure S1 C
Insulin ELISA Readings (pmol/L)						Proinsulin ELISA Readings (ug/L)				Proinsulin ELISA (ug/L)				Insulin ELISA (ug/L)
pmol/L proinsulin						ug/L insulin				ug/L Human Standard measured				ug/L Human Standard measured
0	57.8571	53.5714	34.3279	51.0492		0	0.0112961	0.0489497		C-peptide 100 ng	-4.93103	-3.89655		C-peptide 100 ng	0.338399	0.438473
3.7	67.8571	56.4286	45.1475	57.9344		0.194	-0.0375875	-0.0389087		C-peptide 10 ng	-2.86207	-4.81609		C-peptide 10 ng	0.305041	0.397702
10.5	74.2857	60	53.0164	49.082		0.497	-0.0402299	-0.0316422		C-peptide 1 ng	-2.97701	-8.03448		C-peptide 1 ng	0.271683	0.36805
31.4	88.5714	77.1429	72.6885	75.6393		1.47	-0.0521205	-0.0296605		C-peptide 0.1 ng	-9.64368	0.011494		C-peptide 0.1 ng	0.327279	0.43106
105	204.286	182.857	212.361	167.115		2.96	0.0231867	-0.0091822		Proinsulin 100 ng	300	300		C-peptide 0.01 ng	0.271683	0.375463
213	367.143	452.143	510.393	392.361		6.2	0.0377196	0.0423438		Proinsulin 10 ng	300	300		C-peptide 0.001 ng	0.305041	0.364344
										Proinsulin 1 ng	72.6552	91.7356		C-peptide 0.0001 ng	0.453299	0.327279
										Proinsulin 0.1 ng	4.03448	0.931034		C-peptide 0.00001 ng	0.360638	0.464418
										Insulin 100 ng	-9.52874	1.96552		Proinsulin 100 ng	15	15	**Outside of ELISA dynamic range, see image
										Insulin 10 ng	-1.25287	-10.6782		Proinsulin 10 ng	15	15
										Insulin 1 ng	7.5977	-3.2069		Proinsulin 1 ng	15	15
										Insulin 0.1 ng	3.68966	3.57471		Proinsulin 0.1 ng	15	15
														Proinsulin 0.01 ng	15	15
														Proinsulin 0.001 ng	15	15
														Proinsulin 0.0001 ng	15	15
														Proinsulin 0.00001 ng	6.22795	6.70979
														Insulin 100 ng	15	15	**Outside of ELISA dynamic range, see image
														Insulin 10 ng	15	15
														Insulin 1 ng	15	15
														Insulin 0.1 ng	15	15
														Insulin 0.01 ng	15	15
														Insulin 0.001 ng	15	15
														Insulin 0.0001 ng	15	15
														Insulin 0.00001 ng	15	15

## Sheet: Figure S2
Figure S2B
Proinsulin ELISA lysate readings IP Sec24D vs. Controls
Anti-Sec24D	Anti-V5	No Ab
12.9726	0	0
14.8904	0	0
12.4247	0	0
15.0274	0	0
6.53425	0	0
3.79452	0	0
12.5616	0	0
10.9178	0	0
Values reading negative were set to 0

## Sheet: Figure S3
Figure S3B
Proinsulin ELISA IP ERp29 vs. Controls
No Ab	Anti-V5	Anti-ERp29
0.764706	0	22.4118
0	0	8.76471
0	0	17.8235
0	0	19
0	0	13.5882
0	0	42.0588
0	0	10.6471
0	0	16.2941
0	0	3.70588
0	0	7.70588
Values reading negative were set to 0
